# Supplementary material for: Breakpoint Analysis of Transcriptional and Genomic Profiles Uncovers Novel Gene Fusions Spanning Multiple Human Cancer Types
Source: PLoS Genet. 2013 Apr 25;9(4):e1003464. doi: 10.1371/journal.pgen.1003464 (PMC3636093; doi:10.1371/journal.pgen.1003464)
Supplement: Table S1 — Candidate rearrangements nominated by RBA. (XLS) [file pgen.1003464.s006.xls]

## Sheet: Table S1
Table S1. Candidate rearrangements nominated by RBA
Samplea	Subtype	Gene symbol (accession)	P-valueb	P-value rankb	Direction	Predicted breakpoint	Also nominated by DBA	Gene fusionc	Prioritization rationale
Bone
SK-ES-1	Ewing's sarcoma	WHSC1 (NM_133330)	5.57664e-06	41	3'	Ex3-Ex4
SK-ES-1	Ewing's sarcoma	FLI1 (NM_002017)	0.00345	54	3'	Ex4-Ex5		EWSR1/FLI1
Breast
BT-549	Adenocarcinoma	ROS1 (NM_002944)	2.39467e-07	19	3'	Ex17-Ex18
HS578T	Adenocarcinoma	ROS1 (NM_002944)	1.10161e-05	48	3'	Ex18-Ex19
MCF7	Adenocarcinoma	USP6 (NM_004505)	1.29004e-10	9	3'	Ex14-Ex15			Top-10 P-value rank; MCF7 previously profiled by RNA Seq with no USP6 fusions reported (Robinson DR, et al. (2011) Nat Med 17: 1646-51)
MDA-MB-231	Adenocarcinoma	MYB (NM_001161657)	3.38891e-06	33	5'	Ex4-Ex5
MDA-MB-231	Adenocarcinoma	WHSC1 (NM_133330)	7.33895e-06	45	3'	Ex3-Ex4
T47D	Adenocarcinoma	RUNX1 (NM_001754)	9.8312e-06	46	5'	Ex6-Ex7
CNS
SF-295	Glioblastoma	JAK2 (NM_004972)	3.97409e-06	35	3'	Ex6-Ex7
SF-295	Glioblastoma	ROS1 (NM_002944)	1.87456e-06	24	3'	Ex16-Ex17
U251	Glioblastoma	ROS1 (NM_002944)	3.72283e-06	34	3'	Ex15-Ex16
Hematological
ALL-SIL	T-ALL	NUP214 (NM_005085)	3.22219e-09	13	5'	Ex32-Ex33		NUP214/ABL1
DU-528	T-ALL	JAK2 (NM_004972)	1.51753e-11	6	3'	Ex8-Ex9			Top-10 P-value rank; cell line not publicly available
EOL-1	Eosinophilic leukemia	USP6 (NM_004505)	3.33716e-06	32	3'	Ex14-Ex15
EOL-1	Eosinophilic leukemia	PDGFRA (NM_006206)	5.35278e-06	39	3'	Ex11-Ex12	Yes	FIP1L1/PDGFRA
JURKAT	T-ALL	NOTCH1 (NM_017617)	1.17315e-05	50	3'	Ex25-Ex26
K-562	CML	BCR (NM_004327)	4.05688e-11	8	5'	Ex14-Ex15		BCR/ABL1	Top-10 P-value rank; known gene fusion
K-562	CML	MLL (NM_005933)	5.53107e-06	40	5'	Ex30-Ex31
LOUCY	T-ALL	NUP214 (NM_005085)	3.59718e-12	5	3'	Ex17-Ex18	Yes	SET/NUP214	Top 10-P-value rank; known gene fusion
LOUCY	T-ALL	NUP98 (NM_016320)	1.87224e-09	12	5'	Ex21-Ex22
MOLT-4	T-ALL	WHSC1 (NM_133330)	1.18229e-05	51	3'	Ex3-Ex4
MOLT13	T-ALL	WHSC1 (NM_133330)	4.86198e-07	21	3'	Ex3-Ex4
MOLT4	T-ALL	NOTCH1 (NM_017617)	1.3987e-05	53	3'	Ex2-Ex3
RPMI8402	T-ALL	NTRK3 (NM_001012338)	3.22269e-06	31	3'	Ex13-Ex14
SU-DHL-1	ALCL	ALK (NM_004304)	1.55978e-13	3	3'	Ex19-Ex20		NPM1/ALK	Top-10 P-value rank; known gene fusion
SU-DHL-1	ALCL	USP6 (NM_004505)	9.98567e-13	4	3'	Ex14-Ex15			Top-10 P-value rank; same breakpoint as MCF7 (no USP6 fusions reported)
SU-DHL-1	ALCL	FUS (NM_004960)	4.93375e-06	38	5'	Ex13-Ex14
SUPT1	T-ALL	NOTCH1 (NM_017617)	1.50479e-23	2	3'	Ex25-Ex26	Yes	TCR-β/NOTCH1	Top-10 P-value rank. Known gene fusion
SUPT13	T-ALL	PDGFRA (NM_006206)	3.38893e-11	7	3'	Ex11-Ex12		FIP1L1/PDGFRA	Top-10-P-value rank; breakpoint aligns to exons disrupted in known PDGFRA gene fusions (Cools J, et al. (2004) Blood 103: 2802-5)
TALL1	T-ALL	USP6 (NM_004505)	2.42408e-06	26	3'	Ex14-Ex15
Kidney
CAKI-1	Renal cell carcinoma	NUP214 (NM_005085)	5.67607e-06	42	5'	Ex30-Ex31
RXF-393	Renal cell carcinoma	CLTC (NM_004859)	4.11099e-10	11	5'	Ex14-Ex15	Yes
Large Intestine
HT29	Colon	TCF3 (NM_001136139)	3.13086e-06	30	5'	Ex2-Ex4
KM12	Colon	LPP (NM_005578)	2.27146e-06	25	5'	Ex2-Ex3
Lung
HOP-62	NSCLC	ROS1 (NM_002944)	1.29109e-05	52	3'	Ex20-Ex21
NCI-H322M	NSCLC	RUNX1 (NM_001754)	5.86221e-06	43	5'	Ex6-Ex7
Ovary
NCI-ADR-RES	Ovarian	NUP98 (NM_016320)	3.4207e-07	20	5'	Ex15-Ex16
OVCAR-5	Ovarian	NUP98 (NM_016320)	4.28758e-06	36	5'	Ex13-Ex14
SK-OV-3	Ovarian	NUP98 (NM_016320)	3.32947e-10	10	5'	Ex31-Ex32			Top-10 P-value rank; prioritize for future studies
Prostate
DU-145(DTP)	Prostate	NUP98 (NM_016320)	1.1407e-05	49	5'	Ex31-Ex32
DU145(ATCC)	Prostate	NUP98 (NM_016320)	2.90305e-06	28	5'	Ex31-Ex32
DU145(ATCC)	Prostate	NUP214 (NM_005085)	5.9544e-08	15	5'	Ex29-Ex30
PC-3	Prostate	JAK2 (NM_004972)	2.82655e-06	27	3'	Ex2-Ex3
Skin
LOXIMVI	Melanoma	JAK2 (NM_004972)	1.35344e-07	18	3'	Ex2-Ex3
SK-MEL-28	Melanoma	USP6 (NM_004505)	1.73831e-06	23	3'	Ex14-Ex15
SK-MEL-5	Melanoma	NOTCH1 (NM_017617)	2.92876e-06	29	3'	Ex30-Ex31
SK-MEL-5	Melanoma	USP6 (NM_004505)	4.86944e-06	37	3'	Ex14-Ex15
UACC-257	Melanoma	USP6 (NM_004505)	6.49556e-07	22	3'	Ex14-Ex15
Soft tissue
AS1	Angiosarcoma	ROS1 (NM_002944)	4.26155e-28	1	3'	Ex34-Ex35		CEP85L/ROS1	Top-10 P-value rank; breakpoint corresponds to known ROS1 gene fusions (Charest A, et al. (2003) Genes Chromosomes Cancer 37: 58-71)
AS2	Angiosarcoma	PAX5 (NM_016734)	6.98653e-06	44	5'	Ex3-Ex4
AS2	Angiosarcoma	NOTCH1 (NM_017617)	1.02641e-05	47	3'	Ex6-Ex7
Thyroid
TPC-1	Thyroid	RET (NM_020630)	1.82482e-08	14	3'	Ex11-Ex12		CCDC6/RET
TPC-1	Thyroid	NUP214 (NM_005085)	6.03602e-08	16	3'	Ex29-Ex30
TPC-1	Thyroid	NTRK3 (NM_001012338)	1.3096e-07	17	3'	Ex15-Ex16
aHighlighted rows indicate samples selected for gene fusion validation
bP-value determined from walking t-test and used to rank candidates for prioritization
cEWSR1/FLI1 in SK-ES-1 did not reach statistical significance but the exon breakpoint could still be observed
