# Supplementary material for: Breakpoint Analysis of Transcriptional and Genomic Profiles Uncovers Novel Gene Fusions Spanning Multiple Human Cancer Types
Source: PLoS Genet. 2013 Apr 25;9(4):e1003464. doi: 10.1371/journal.pgen.1003464 (PMC3636093; doi:10.1371/journal.pgen.1003464)
Supplement: Table S2 — Candidate rearrangements nominated by DBA. (XLS) [file pgen.1003464.s007.xls]

## Sheet: Table S2
Table S2. Candidate rearrangements nominated by DBA
Samplea	Gene symbol	CNA type	CNA log2 ratio	CNA nucleotide position	Validated gene fusion	Also nominated by RBA	Prioritization rationale	Citations
Autonomic Ganglia
GOTO	EWSR1	Amplification	0.435852	chr22:27954518-28011216
GOTO-P3	EWSR1	Amplification	0.476586	chr22:27954518-28011216
IMR.5	ALK	Amplification	0.667817	chr2:29551887-29779579
MC.IXC	FLI1	Deletion	-0.509349	chr11:98526711-128171111			Known; subclone of SK-N-MC, which expresses EWSR1/FLI1	Riggi N, et al. (2008) Cancer Res 68: 2176-85; Ban J, et al. (2008) Cancer Res 68: 7100-9
NB1	ALK	Amplification	2.04356	chr2:29217307-29511409			Known; intragenic ALK rearrangement (ALK(del2-3)) in NB1	Okubo J, et al. (2012) Oncogene 31: 4667-76
NB1	ALK	Amplification	2.34623	chr2:29511409-29670304			Known; intragenic ALK rearrangement (ALK(del2-3)) in NB1	Okubo J, et al. (2012) Oncogene 31: 4667-76
NB1	ALK	Amplification	1.85929	chr2:29670304-29928515			Known; intragenic ALK rearrangement (ALK(del2-3)) in NB1	Okubo J, et al. (2012) Oncogene 31: 4667-76
NB69	PAX5	Deletion	-0.392619	chr9:36587-36876339
NBsusSR	ERG	Amplification	0.476857	chr21:38511776-38692234
NBsusSR	EWSR1	Amplification	0.373063	chr22:27852769-28011216
Bone
143B	MET	Amplification	0.36497	chr7:116183123-116351181			Known; TPR/MET in HOS, 143B	McAllister RM, et al. (1971) Cancer 27: 397-402; Cooper CS, et al. (1984) Cancer Res 44: 1-10; Cooper CS, et al. (1984) Nature 311: 29-33
CAL.72	RAF1	Amplification	0.491249	chr3:12359542-12644925
ES6	FLI1	Deletion	-1.90707	chr11:127566306-128142185			Known; EWSR1/FLI1 in Ewing's sarcoma	Delattre O, et al. (1994) N Engl J Med 331: 294-299
ES6	EWSR1	Amplification	0.437644	chr22:27286648-28009327			Known; EWSR1/FLI1 in Ewing's sarcoma	Delattre O, et al. (1994) N Engl J Med 331: 294-299
ES6	JAK2	Deletion	-0.307431	chr9:36587-5071754
EW.12	FLI1	Amplification	0.494924	chr11:128148763-134449982			Known; EWSR1/FLI1 in Ewing's sarcoma	Delattre O, et al. (1994) N Engl J Med 331: 294-299
EW.12	EWSR1	Amplification	0.482185	chr22:21442535-28011216			Known; EWSR1/FLI1 in Ewing's sarcoma	Delattre O, et al. (1994) N Engl J Med 331: 294-299
EW.22	FLI1	Amplification	0.491739	chr11:128175030-134449982			Known; EWSR1/FLI1 in Ewing's sarcoma	Delattre O, et al. (1994) N Engl J Med 331: 294-299
EW.22	EWSR1	Amplification	0.46019	chr22:14435171-28016590			Known; EWSR1/FLI1 in Ewing's sarcoma	Delattre O, et al. (1994) N Engl J Med 331: 294-299
EW.7	FLI1	Deletion	-0.653024	chr11:127894352-128178531			Known; EWSR1/FLI1 in Ewing's sarcoma	Delattre O, et al. (1994) N Engl J Med 331: 294-299
HOS	MET	Amplification	0.471956	chr7:116162572-116349524			Known; TPR/MET in HOS, 143B	McAllister RM, et al. (1971) Cancer 27: 397-402; Cooper CS, et al. (1984) Cancer Res 44: 1-10; Cooper CS, et al. (1984) Nature 311: 29-33
Breast
BT549	CLTC	Deletion	-0.774521	chr17:55118960-55252629	CLTC/VMP1		Focal deletion of CLTC-PTRH2-VMP1 locus; BT549 and HCC1954 chosen for validation
CAL.85.1	MAML2	Amplification	0.420524	chr11:94282499-95571475
HCC1143	RUNX1	Deletion	-0.778793	chr21:35009648-35119798			Previously profiled by RNA-seq; no RUNX1 gene fusions reported	Robinson DR, et al. (2011) Nat Med 17: 1646-51.
HCC1143	RUNX1	Deletion	-1.3996	chr21:35119798-35141436			Previously profiled by RNA-seq; no RUNX1 gene fusions reported	Robinson DR, et al. (2011) Nat Med 17: 1646-51.
HCC1937	LPP	Amplification	0.498401	chr3:188117009-189451940			Previously profiled by RNA-seq; no LPP gene fusions reported	Robinson DR, et al. (2011) Nat Med 17: 1646-51.
HCC1954	CLTC	Deletion	-0.382598	chr17:55117004-55246725	CLTC/VMP1		Focal deletion of CLTC-PTRH2-VMP1 locus; BT549 and HCC1954 chosen for validation
HCC38	BRAF	Deletion	-0.526002	chr7:140157590-158812469			Previously profiled by RNA-seq; no BRAF gene fusions reported	Robinson DR, et al. (2011) Nat Med 17: 1646-51.
MDA.MB.157	DEK	Deletion	-0.671665	chr6:17842830-18334668			Previously profiled by RNA-seq; no DEK gene fusions reported	Robinson DR, et al. (2011) Nat Med 17: 1646-51.
MDA.MB.468	RANBP17	Deletion	-0.639667	chr5:170238650-180612986			Previously profiled by RNA-seq; no RANBP17 gene fusions reported	Robinson DR, et al. (2011) Nat Med 17: 1646-51.
NCI.ADR.RES	DEK	Amplification	0.739016	chr6:18347518-18417625
Cervix
SKG.IIIa	PICALM	Amplification	0.765119	chr11:81836787-85435237
CNS
A172	ABL1	Deletion	-0.383347	chr9:132461540-132646479	ABL1/CBFB		Focal homozygous deletion
A172	ABL1	Deletion	-1.79272	chr9:132646618-132695822	ABL1/CBFB		Focal homozygous deletion
A172	ABL1	Deletion	-0.746996	chr9:132702804-132725197	ABL1/CBFB		Focal homozygous deletion
CAS-1	EGFR	Amplifcation	0.75267	chr7:55018825-55081596			Focal amplification; similar appearance to known EGFRvIII rearrangements	McLendon R, et al. (2008) Nature 455: 1061-8
D.397MG	BRAF	Deletion	-0.313727	chr7:140142672-140344336
D.538MG	RAF1	Amplification	0.348603	chr3:12469278-12643003	BCL6/RAF1		Focal CNA; breakpoint aligns near known RAF1 breakpoints	Palanisamy N, et al. (2010) Nat Med 16: 793-8; Jones DT, et al. (2009) Oncogene 28: 2119-23
D.538MG	RAF1	Deletion	-0.527503	chr3:12644320-25809370	BCL6/RAF1		Focal CNA; breakpoint aligns near known RAF1 breakpoints	Palanisamy N, et al. (2010) Nat Med 16: 793-8; Jones DT, et al. (2009) Oncogene 28: 2119-23
DK.MG	RET	Deletion	-0.398008	chr10:42750630-42932615
DK.MG	LPP	Deletion	-0.635952	chr3:189578925-190208779
DK.MG	EGFR	Amplification	1.7157	chr7:54952612-55065281	EGFRvIII		Focal amplification; similar appearance to known EGFRvIII rearrangements	McLendon R, et al. (2008) Nature 455: 1061-8
DK.MG	EGFR	Amplification	1.03544	chr7:55065281-55097175	EGFRvIII		Focal amplification; similar appearance to known EGFRvIII rearrangements	McLendon R, et al. (2008) Nature 455: 1061-8
DK.MG	EGFR	Amplification	1.29682	chr7:55195667-55283723	EGFRvIII		Focal amplification; similar appearance to known EGFRvIII rearrangements	McLendon R, et al. (2008) Nature 455: 1061-8
GAMG	ETV5	Amplification	0.412855	chr3:178759242-187276126
ONS.76	MLL	Deletion	-0.365072	chr11:117860412-134449982	None detected		Similar appearance to known MLL rearrangements
SNB19	PDGFRA	Amplification	1.03346	chr4:54815302-55104572			Known; KDR/PDGFRA and PDGFRA intragenic rearrangements in glioblastoma	Ozawa T, et al. (2010) Genes Dev 24: 2205-18
U.118.MG	ROS1	Deletion	-2.0142	chr6:117768216-117999797			Known; GOPC/ROS1 in U.118.MG	Charest A, et al. (2003) Genes Chromosomes Cancer 37: 58-71
Endometrium
EFE.184	CRTC3	Deletion	-0.388866	chr15:88961204-100238113
ESS.1	LPP	Amplification	0.308254	chr3:164109254-189991971
Esophagus
KYSE.270	CTNNB1	Deletion	-1.53612	chr3:41242026-41244520			CTNNB1 expressed at low levels in KYSE.270	Barretina J, et al. (2012) Nature 483: 603-7
KYSE.270	CTNNB1	Deletion	-1.21606	chr3:41244520-41254695			CTNNB1 expressed at low levels in KYSE.270	Barretina J, et al. (2012) Nature 483: 603-7
KYSE.270	CTNNB1	Deletion	-0.805135	chr3:41254695-41261235			CTNNB1 expressed at low levels in KYSE.270	Barretina J, et al. (2012) Nature 483: 603-7
KYSE.70	LPP	Amplification	0.634452	chr3:181228422-189563151
KYSE.70	LPP	Amplification	0.330625	chr3:189563590-199318795
Hematological
DEL	CLTC	Deletion	-0.311092	chr17:55071492-55268305			Focal deletion of CLTC-PTRH2-VMP1 locus; BT549 and HCC1954 chosen for validation
BE.13	ABL1	Deletion	-0.464788	chr9:70174866-132715651			Known; NUP214/ABL1 in BE.13	Graux C, et al. (2004) Nat Genet 36: 1084-9
BE.13	NUP214	Deletion	-0.449116	chr9:133098229-140211203			Known; NUP214/ABL1 in BE.13	Graux C, et al. (2004) Nat Genet 36: 1084-9
BV.173	FGFR1	Amplification	0.86781	chr8:35802422-38438506
BV.173	ABL1	Deletion	-0.576736	chr9:89230294-132595308			Known; BCR/ABL1 in BV.173	Quentmeier H, et al. (2011) J Hematol Oncol 4: 6
EM.2	ABL1	Deletion	-0.390303	chr9:105481741-132650644			Known; BCR/ABL1 in EM.2	Mahon FX, et al. (2000) Blood 96: 1070-9
EoL.1.cell	PDGFRA	Deletion	-0.530898	chr4:53991138-54836050		Yes	Known; FIP1L1/PDGFRA in EoL.1	Cools J, et al. (2004) Blood 103: 2802-5
GA.10.Clone.20	THRAP3	Deletion	-0.301779	chr1:36527109-37719442
GR.ST	ATF1	Deletion	-0.509946	chr12:49221576-49483622
J.RT3.T3.5	ALK	Deletion	-0.540369	chr2:29627990-51634467			ALK not expressed in Jurkat	Mourali J, et al. (2006) Mol Cell Biol 26: 6209-22
J.RT3.T3.5	CDK6	Amplification	0.367666	chr7:91976519-92151313	FAM133B/CDK6		Focal amplification; CDK6 highly expressed in J.RT3.T3.5	Barretina J, et al. (2012) Nature 483: 603-7
K.562	ABL1	Amplification	1.41796	chr9:132600000-133056090			Known; BCR/ABL1 in K562	Mahon FX, et al. (2000) Blood 96: 1070-9
K.562	NUP214	Amplification	1.41796	chr9:132600000-133056090
KARPAS.45	TCF12	Amplification	0.580837	chr15:55077032-55351986
KG-1	FGFR1	Amplification	1.0574	chr8:38225662-38393531			Known; FGFR1OP2/FGFR1 in KG-1	Gu TL, et al. (2006) Blood 108: 4202-4
KU812	SUZ12	Deletion	-0.693728	chr17:25018304-27330572
L.428	MYB	Amplification	0.63803	chr6:135548690-135767725			MYB expressed at low levels in L.428	Barretina J, et al. (2012) Nature 483: 603-7
LAMA.84	ABL1	Deletion	-0.314526	chr9:23369719-132664964			Known; BCR/ABL1 in LAMA.84	Mahon FX, et al. (2000) Blood 96: 1070-9
LOUCY	NUP214	Deletion	-0.502139	chr9:133056090-133135875		Yes	Known; SET/NUP214 in LOUCY	Van Vlierberghe P, et al. (2008) Blood 111: 4668-80
LOUCY	SET	Deletion	-0.502139	chr9:130497893-133012678			Known; SET/NUP214 in LOUCY	Van Vlierberghe P, et al. (2008) Blood 111: 4668-80
LP.1	CREBBP	Amplification	0.434098	chr16:3530082-3815405
MEG.01	ABL1	Amplification	0.380277	chr9:132610748-133032089			Known; BCR/ABL1 in MEG.01	Kiyoi H, et al. (2007) Clin Cancer Res 13: 4575-82
MEG.01	NUP214	Amplification	0.380277	chr9:130497893-133012678
MEG.01	NUP214	Amplification	0.598799	chr9:132610748-133032089
ML.2	MLL	Deletion	-0.516695	chr11:117859620-13449982			Known; MLL/AF6 in ML.2	Wang QF, et al. (2011) Blood 117: 6895-905
MONO.MAC.6	RUNX1	Amplification	0.315603	chr21:35241117-46921373
NKM-1	MLL	Amplification	0.474909	chr11:117820847-117863699
OCI-AML2	MLL	Amplification	0.355493	chr11:117801275-117860950			Known	Andersson A, et al. (2005) Leukemia 19: 1042-50
P12.ICHIKAWA	LMO2	Deletion	-0.582851	chr11:33865574-36614919			Known; LMO2 rearrangement Del(11)(p13p13) in P12.ICHIKAWA	Chen S, et al. (2011) Leukemia 25: 1632-5
REH	RUNX1	Amplification	0.31901	chr21:35241117-46921373			Known; ETV6/RUNX1 in REH	Andersson A, et al. (2005) Leukemia 19: 1042-50
RL	BCL2	Deletion	-0.395567	chr18:58841278-58974534			Known	Yao R, et al. (2002) Clin Chem 48: 1344-51
SUPT1	NOTCH1	Deletion	-0.553636	chr9:138526312-140145695		Yes	Known; TCRB/NOTCH1 in SUPT1	Ellisen LW, et al. (1991) Cell 66: 649-61
X697	PBX1	Amplification	0.329442	chr1:163029080-247190999			Known; TCF3/PBX1 in X697	Kamps MP, et al. (1991) Genes Dev 5: 358-68
Kidney
RXF-393	CLTC	Deletion	-0.44184	chr17:55106004-55246725		Yes	Focal deletion of CLTC-PTRH2-VMP1 locus. BT549 and HCC1954 chosen for validation
Large Intestine
COLO.678	ETV6	Deletion	-0.568911	chr12:11703867-12343209			ETV6 expressed at low levels in COLO.678	Barretina J, et al. (2012) Nature 483: 603-7
RKO	PAX3	Deletion	-0.438072	chr2:222078657-222845096
SNU-C1	SLC1A2	Amplification	1.49263	chr11:34876877-35320461	APIP/SLC1A2		Focal amplification; similar appearance to NCI-SNU-16, which carries CD44/SLC1A2	Tao J, et al. (2011) Sci Transl Med 3: 77ra30
T84	CTNNB1	Amplification	0.417742	chr3:35293567-41236841			CTNNB1 expressed at low levels in T84	Barretina J, et al. (2012) Nature 483: 603-7
Lung
NCI-H838	CLTC	Deletion	-0.578004	chr17:55078992-55273152			Focal deletion of CLTC-PTRH2-VMP1 locus; BT549 and HCC1954 chosen for validation
NCI-H226	CLTC	Deletion	-0.370598	chr17:55119944-55273152			Focal deletion of CLTC-PTRH2-VMP1 locus; BT549 and HCC1954 chosen for validation
A427	LPP	Amplification	0.548123	chr3:187010801-189534553
COR.L51	ETV6	Deletion	-0.502279	chr12:3734152-11853840
COR.L51	ETV6	Deletion	-1.53865	chr12:11853840-11978174
COR.L88	PRDM16	Amplification	0.44882	chr1:3204592-5866725			PRDM16 expressed at low levels in COR.L88	Barretina J, et al. (2012) Nature 483: 603-7
DMS.153	RAF1	Deletion	-0.394505	chr3:12657751-86218050
DMS.79	NUP98	Deletion	-0.406281	chr11:188510-3734968			NUP98 expressed at low levels in DMS.79	Barretina J, et al. (2012) Nature 483: 603-7
EPLC.272H	MSI2	Amplification	0.335007	chr17:52534327-52808799
MS.1	MSI2	Amplification	0.493947	chr17:52061319-52851092
NCI.H1105	TCEA1	Deletion	-0.409858	chr8:42931756-55072873
NCI.H1623	PLAG1	Amplification	0.708931	chr8:57010099-57247481
NCI.H1694	PBX1	Amplification	1.64432	chr1:163065715-163135873
NCI.H1838	PBX1	Amplification	0.421403	chr1:162962818-167200611			PBX1 expressed at low levels in NCI.H1838	Barretina J, et al. (2012) Nature 483: 603-7
NCI.H1926	ETV6	Amplification	0.314132	chr12:11764555-11900727
NCI.H2029	PRDM16	Deletion	-2.24613	chr1:3098377-3117398
NCI.H2196	CDK6	Amplification	0.350275	chr7:91110415-92188963			CDK6 expressed at low levels in NCI.H2196	Barretina J, et al. (2012) Nature 483: 603-7
NCI.H322M	CDK6	Amplification	0.61325	chr7:90611132-92146953
NCI.H378	NUP214	Amplification	0.349569	chr9:130585714-133055733
NCI.H510A	NUP214	Amplification	0.412497	chr9:133029163-133495215
NCI.H889	CREB1	Deletion	-0.789805	chr2:207466616-208135923			CREB1 expressed at low levels in NCI.H889	Barretina J, et al. (2012) Nature 483: 603-7
Ovary
OVCAR.5	MSI2	Amplification	0.397312	chr17:46888388-52763999
Pancreas
247	SLC1A2	Deletion	-1.34678	chr11:35337365-36195363
302	ALK	Amplification	0.692953	chr2:26497716-29687253
302	ALK	Amplification	0.958472	chr2:29700433-29918184
PANC2.03	THRAP3	Amplification	0.447189	chr1:36293439-36509163
PL5	RAF1	Deletion	-0.811276	chr3:12604063-58219893	ATG7/RAF1		Breakpoint aligns near known RAF1 breakpoints; RAF1 highly expressed in PL5	Palanisamy N, et al. (2010) Nat Med 16: 793-8; Jones DT, et al. (2009) Oncogene 28: 2119-23; Shain AH, et al. (2012) Proc Natl Acad Sci U S A 109: E252-9
YAPC	CCND3	Amplification	1.35749	chr6:41826893-42067763
Placenta
JAR	ETV6	Amplification	0.328476	chr12:11527249-11721671
JAR	ETV6	Amplification	0.947133	chr12:11724365-13302674
Pleura
NCI.H28	CTNNB1	Deletion	-1.92169	chr3:41230215-41254106			CTNNB1 expressed at low levels in NCI.H28	Barretina J, et al. (2012) Nature 483: 603-7
NCI.H28	CTNNB1	Deletion	-2.02708	chr3:41254366-41598226			CTNNB1 expressed at low levels in NCI.H28	Barretina J, et al. (2012) Nature 483: 603-7
Skin
LOXIMVI	CLTC	Deletion	-0.380025	chr17:55071638-55272633			Focal deletion of CLTC-PTRH2-VMP1 locus; BT549 and HCC1954 chosen for validation
A101D	CLTC	Deletion	-0.33536	chr17:55111672-55270138			Focal deletion of CLTC-PTRH2-VMP1 locus; BT549 and HCC1954 chosen for validation
A4.Fuk	ARNT	Amplification	0.80535	chr1:149007336-149067788
A4.Fuk	ETV6	Amplification	0.332075	chr12:8022225-11721803
A4.Fuk	ETV6	Amplification	0.315174	chr12:11877048-16966807
A431	EGFR	Amplification	1.36664	chr7:54941256-55188661	EGFR/PPARGC1A		Focal amplification
A431	EGFR	Amplification	1.05305	chr7:55188661-55578571	EGFR/PPARGC1A		Focal amplification
CHL.1	EWSR1	Deletion	-0.757248	chr22:28018632-28044186	EWSR1/CREM		Focal deletion; similar appearance to known EWSR1 gene fusions
COLO.792	ERG	Deletion	-0.413824	chr21:38941206-46921373
GAK	TCF3	Deletion	-0.547307	chr19:816374-1577143
MMAC.SF	MET	Amplification	0.428401	chr7:116158477-116300300
SH.4	EWSR1	Deletion	-0.352032	chr22:28018632-33140861	None detected		Focal deletion; similar appearance to known EWSR1 gene fusions
SK.MEL.2	MN1	Amplification	0.657445	chr22:25316959-26488649
SK.MEL.2	MN1	Deletion	-0.355368	chr22:26495334-36640620
Soft Tissue
SJRH30	PAX3	Amplification	0.829487	chr2:222789370-222947681			Known; PAX3-FKHR in rhabdomyosarcoma	Galili N, et al. (1993) Nat Genet 5: 230-5; Shapiro DN, et al. (1993) Cancer Res 53: 5108-12
Stomach
MKN28	PRDM16	Amplification	0.905184	chr1:3284282-4323756
NCI-SNU-16	SLC1A2	Amplification	1.87367	chr11:34857699-35369623			Known; CD44/SLC1A2 in NCI-SNU-16	Tao J, et al. (2011) Sci Transl Med 3: 77ra30
NCI.N87	BRAF	Deletion	-0.538069	chr7:140096654-148851307			Known; BRAF gene fusions in gastric adenocarcinoma	Palanisamy N, et al. (2010) Nat Med 16: 793-8
NCI.N87	JAZF1	Deletion	-0.506758	chr7:27833876-28041697			JAZF1 expressed at low levels in NCI-N87	Barretina J, et al. (2012) Nature 483: 603-7
aHighlighted rows indicate samples selected for gene fusion validation
