# Supplementary material for: Breakpoint Analysis of Transcriptional and Genomic Profiles Uncovers Novel Gene Fusions Spanning Multiple Human Cancer Types
Source: PLoS Genet. 2013 Apr 25;9(4):e1003464. doi: 10.1371/journal.pgen.1003464 (PMC3636093; doi:10.1371/journal.pgen.1003464)
Supplement: Table S3 — Sarcoma subtypes included on TMA. (XLS) [file pgen.1003464.s008.xls]

## Sheet: Table S3.txt
Table S3. Sarcoma subtypes included on TMA
Diagnosis	Classa	Number of casesb
Aneurysmal bone cyst	stt	1
Angioma	stt	20
Angiomatosis	stt	1
Angiomyolipoma	stt	4
Angiosarcoma	scr	47
AV malformation	stt	2
Chondrosarcoma	scr	2
Enchondroma	stt	1
Fibrous dysplasia	stt	4
Fibrous histiocytoma of bone	stt	1
Giant cell tumor of bone	scr	3
Glomangioma	stt	1
Glomus	stt	5
Glomus tumor	stt	5
Granular cell tumor	stt	5
Hemangioendothelioma	stt	22
Hemangioma	stt	27
Hemangiopericytoma	stt	3
Inflammatory myofibroblastic tumor	stt	1
Inflammatory pseudotumor	stt	2
Intimal sarcoma	scr	5
Kaposi sarcoma	scr	5
Malignant peripheral nerve sheath tumor	scr	3
Myxoma	stt	3
Neuroblastoma	scr	2
Neurofibroma	stt	6
Non-ossifying fibroma	stt	3
Ossifying fibroma	stt	1
Pigmented villonodular synovitis	stt	4
Pleomorphic sarcoma, soft tissue	scr	32
Rhabdomyosarcoma	scr	7
Schwannoma	stt	10
Solitary fibrous tumor, spindle cell	stt	18
Synovial sarcoma	scr	10
Tenosynovial giant cell tumor	stt	13
Vascular malformation, soft tissue	stt	1
ascr (sarcoma); stt (soft tissue tumor)
bEach case represented by a duplicate core
