# Supplementary material for: Breakpoint Analysis of Transcriptional and Genomic Profiles Uncovers Novel Gene Fusions Spanning Multiple Human Cancer Types
Source: PLoS Genet. 2013 Apr 25;9(4):e1003464. doi: 10.1371/journal.pgen.1003464 (PMC3636093; doi:10.1371/journal.pgen.1003464)
Supplement: Table S4 — Affect of filtering parameters on DBA analysis of bone cancer cell lines. (XLS) [file pgen.1003464.s009.xls]

## Sheet: Table S4
Table S4. Affect of filtering parameters on DBA analysis of bone cancer cell linesa
Copy-number smoothing log2 ratio threshold	True-positive called EWSR1 breakpoints in 20 Ewing's sarcoma lines	False-positive called EWSR1 breakpoints in 12 osteosarcoma lines	Cell lines with nominated EWSR1 breakpointsb
No copy-number smoothing	7	5	CADO-ES1, CAL72, ES6, EW11, EW12, EW18, EW22, EW24, Hu09, NOS1, Saos-2, X143B
0.15	4	0	CADO.ES1, ES6, EW.12, EW.22
0.3	3	0	ES6, EW.12, EW.22
0.6	0	0
1.2	0	0
Copy-number smoothing log2 ratio threshold	True-positive called FLI1 breakpoints in 20 Ewing's sarcoma lines	False-positive called FLI1 breakpoints in 12 osteosarcoma lines	Cell lines with nominated FLI1 breakpointsb
No copy-number smoothing	12	4	ES5, ES6, ES7, EW-1, EW-7, EW-11, EW-12, EW-13, EW-22, EW-24, MHH.ES.1, NY, Saos.2, SJSA.1, SK.PN.DW, U.2.OS
0.15	6	0	ES5, ES6, ES7, EW.7, EW.12, EW.22
0.3	4	0	ES6, EW.7, EW.12, EW.22
0.6	2	0	ES6, EW.7
1.2	1	0	ES6
Copy-number smoothing log2 ratio threshold	Total called rearranged Cancer Gene Census genes	Total called rearranged Cancer Gene Census genes per cell line
0.15	95	2.87879
0.3	11	0.333333
0.6	2	0.0606061
1.2	1	0.030303
a20 Ewing's sarcoma cell lines, 12 osteosarcoma cell lines, and 1 chondrosarcoma cell line
bEwing's sarcoma cell lines in bold
