# Supplementary material for: Breakpoint Analysis of Transcriptional and Genomic Profiles Uncovers Novel Gene Fusions Spanning Multiple Human Cancer Types
Source: PLoS Genet. 2013 Apr 25;9(4):e1003464. doi: 10.1371/journal.pgen.1003464 (PMC3636093; doi:10.1371/journal.pgen.1003464)
Supplement: Table S5 — RT–PCR primers (for validation of candidate fusions). (XLS) [file pgen.1003464.s010.xls]

## Sheet: Table S5
Table S5. RT-PCR primers (for validation of candidate fusions)
Gene Fusion	Sample	Forward primer	Reverse primer
ABL1/CBFB	A-172	GAAATCCACCAAGCCTTTGA	CTCCAGACAGCCCATACCAT
APIP/SLC1A2	SNU-C1	CATGTCTGGCTGTGATGCTC	GGTGAGCAGCAGATTCTTCC
ATG7/RAF1	PL5	GGGGATTTCTTTCACGGTTT	TCCACGAGGCCTAATTTTGT
BCL6/RAF1	D-538MG	AACCTGAAAACCCACACTCG	TCCACGAGGCCTAATTTTGT
C6ORF204/ROS1	AS1	GAAAGATGCCTTGAAGATGGA	TAAGCACTGTCACCCCTTCC
CLTC/TMEM49	HCC1954	AAGCTCATCTTTGGGCAGAA	TCAAACATCCAGGACAACCA
CLTC/TMEM49	BT549	ACTCCTGCAGTGGTTTTTGC	TCAAACATCCAGGACAACCA
EGFR/PPARGC1A	A431	CAACACCCTGGTCTGGAAGT	AATCCGTCTTCATCCACAGG
EGFRvIII	DKMG	GGGGAGCAGCGATGCGACCCT	ACTTGCGGACGCCGTCTTCCT
EWSR1/CREM	CHL-1	AGTCACTGCACCTCCATCCT	TTTGCGTGTTGCTTCTTCTG
FAM133B/CDK6	JURKAT, J-RT3-T3-5	CAATAGCAATGGCGAGATCA	ACCTCGGAGAAGCTGAAACA
FIP1L1/PDGFRA	SUPT-13	CCTGGTGCTGATCTTTCTGA	TGTTCCTTCAACCACCTTCC
